# Supplementary material for: Comparative Pollen Morphology of Selected Species of Blumea DC. and Cyathocline Cass. and Its Taxonomic Significance
Source: Plants (Basel). 2023 Aug 9;12(16):2909. doi: 10.3390/plants12162909 (PMC10459363; doi:10.3390/plants12162909)
Supplement: Supplementary file 1 [file plants-12-02909-s001.zip]

Archive with 1 entries (1 files):
- plants-2332344-supplementary.pdf
